# Supplementary material for: Genomic and Molecular Characterization of Wheat Streak Mosaic Virus Resistance Locus 2 (Wsm2) in Common Wheat (Triticum aestivum L.)
Source: Front Plant Sci. 2022 Jul 1;13:928949. doi: 10.3389/fpls.2022.928949 (PMC9285007; doi:10.3389/fpls.2022.928949)
Supplement: Supplementary file 2 [file Data_Sheet_2.xlsx]

## Sheet: Table S1
Genotype	Line Number	S3B_16589830	S3B_16589839	S3B_16693876	S3B_16693884	S3B_16693915	S3B_17082673	S3B_17082690	S3B_17397512	S3B_17397568	S3B_17397583	S3B_17569521	S3B_17749850	S3B_17866641	S3B_17866643	S3B_17866644	S3B_17999341	S3B_17999356	S3B_18412800	S3B_18426621	S3B_18475327	S3B_18567685	S3B_18791809	S3B_18791813	Phenotype score
Wsm2+(R1)	CO12D896	A	A	A	A	A	A	A	A	A	A	A	A	A	A	A	A	A	A	A	A	A	A	A	1
Wsm2+(R2)	CO12D950	A	A	A	A	A	A	A	A	A	A	A	A	A	A	A	A	A	A	A	A	A	A	A	1
Wsm2+(R3)	CO12D956	A	A	A	A	A	A	A	A	A	A	A	A	A	A	A	A	A	A	A	A	A	A	A	1
Wsm2+(R4)	CO12D981	A	A	A	A	A	A	A	A	A	A	A	A	A	A	A	A	A	A	A	A	A	A	A	0
Wsm2+	Snowmass	A	A	A	A	A	A	A	A	A	A	A	A	A	A	A	A	A	A	A	A	A	A	A	0.8
Wsm2-	Antero	B	B	B	B	B	B	B	B	B	B	B	B	B	B	B	B	B	B	B	B	B	B	B	3.3
Wsm2-(R1)	CO12D1022	B	B	B	B	B	B	B	B	B	B	B	B	B	B	B	B	B	B	B	B	B	B	B	3.3
Wsm2-(R2)	CO12D1025	B	B	B	B	B	B	B	B	B	B	B	B	B	B	B	B	B	B	B	B	B	B	B	3.3
Wsm2-(R3)	CO12D1030	B	B	B	B	B	B	B	B	B	B	B	B	B	B	B	B	B	B	B	B	B	B	B	3.5
Wsm2-(R4)	CO12D897	B	B	B	B	B	B	B	B	B	B	B	B	B	B	B	B	B	B	B	B	B	B	B	3.5

## Sheet: Table S2
Marker name	Original name	Synonym from T3 wheat	Chromosome	Physical Position (bp) IWGSC Repseq v1.0	Physical Position (bp) IWGSC Repseq v2.1	Genetic Position in RIL (cM)	Resistant allele	Susceptible allele	Allele in Chinese Spring	100 bp surrounding sequence
SNP1	wsnp_ex_c3005_5548573	wsnp_Ex_c3005_5548573, IWA3260, TaRefSeqv1_3B26650801T/C	3B	14985292*	20504770	1.1 cM	T	C	C	TAACGGTCATCCATCAGTTGAAATCCTTGTACGGCTGTCAATCGAGCTTTCGATCTCTTTCTCATTGTGAAGAAAACAAGTGCGAAACTCACACACAGAG[C/T]TATGCCAGCAATAATTGGGATAACTACTGTAGTGATGAAATGGTGTTTCCTCAAACCATGTCCCATGGRTTCTGCCGGGCATGGGGGCAAATGTAACTCC
SNP2	Ku_c663_1896	Ku_c663_1896	3B	14985972	20505450	0.8 cM	A	G	G	TCGACAAGGATCTAGTTGCTCACGTCGGGGACTTGGGCCTCGCAAAGATTCTTGCTGAACCAGCCGCGGAGCAACTGATTAGTTCACAGAGCTCGGTTGG[G/A]ATACGAGGAACAATTGGATACGTCGCTCCAGGTATAGCTTGACTTCTCTCTAACGTTAAACAACAATTTTGCATGCAACTTAGCTCACGGAATTCCCTTT
SNP3	IAAV6442	IWB35202, TaRefSeqv1_3D11750984G/T	3B	16443466	21977881	3.2 cM	A	C	C	CCCATGCAACAGCTTCCCTGTTGGAATCAGCAGAACAAAACATGGAAACATCCGGCGAATAATGTATGGTAGTAATAGGACCCCGGTGTTTTTCAAGTAC[C/A]GCTTCTTCTGTAACAGTATCCCCACTGATGGAATAGATCCGCAGTTTCCCGTCTTGAGCACCAACGATAGCTTCAGTGCCATCAGGAGAGACAGCAGACG
SNP4	BS00018764_51	IWB6660, TaRefSeqv1_3B16455416C/T	3B	16455416	21989831	3.2 cM	A	G	G	AGCGGGGGTGAAGTTTTATCAAGTTTTCTCAAGCCAAGAGAAGATTTGGATACAACCCTCGGCTCGGTGTTCAGCTTTCTTGAGCGGTTTCGGTCTTCCC[G/A]AGGTGCTCATACTGGCTGCAGTCTGCTCCTATGTCCTTCAGGGCTGTGATCAACCTTGGCAAGATTTTGCCCAATGCAAGTTTGAAGCCCATGGAGCAAG
SNP5	IWA7647	wsnp_Ra_c16264_24873670, IWA7647, TaRefSeqv1_3B17770942T/C	3B	17770942	23284626	2.7 cM	C	T	T	TTCATGTAGCGGCTTTGGACATTCTGTCTCTTCGTTTCCGGAGAAGTCAGGGGGCGAGGAGGCGCTCCTGGCTTGGCTTTTCCTTCCTTCTCGTGGTGGT[T/C]GCTGTCTGCCTCGCTGACGGCAGTGATGAGGTGTGTCTCGTGGCCGCTCCGTCAAATAACCTCCAGATCTGTCCGGGTCCGTGCTCTTCCACTCCTCTCG
SNP6	BS00026471_51	IWB7629, TaRefSeqv1_3B18873524G/T	3B	18873524	24503540	7.6 cM	T	G	G	TTTCCCGTGCTTGCACTGATCATTTGATCCAAGTTTTTTTTTTTTTCGAAACGATTTGATCCAAGTTGTCAAATACGGAGAAGCAAGGATAGAGTAGGTG[G/T]CCCATTTCATCACTGTCACGCTACTACGACATCTCTTTTCTTGTCCGAAGGCAGGCAGGTGGGCCGTAGTTTCAAGGAGCGACGAACGTACAGAGGAAGA
* Marker SNP1 also maps to position 26,650,801 bp.

## Sheet: Table S3
Primer name	Forward/Reverse/Probe	Primer sequence (5' - 3')	Efficiency (%)	Purpose
WsmF7288	Forward	CAAAGCTGTGGTTGATGAGTTCA	-	WSMV quantification
WsmR7343	Reverse	TTGATTCCGACAGTCCATGGT	-	WSMV quantification
WsmP7312	Probe	FAM6-CAAATTCTTCTACACAAAGCATTTGCGCG-MGBFQ	-	WSMV quantification
WSM2_1	Forward	TGCACTGGTTACCACAGATT	93.38	RT-qPCR for gene expression
WSM2_1	Reverse	GAGACAGCAGACGAAGTGATAG	93.38	RT-qPCR for gene expression
WSM2_2	Forward	GTCAGTCTTGCGGTTGATTTG	97.66	RT-qPCR for gene expression
WSM2_2	Reverse	CCATAGCCCAGAGACAACATAA	97.66	RT-qPCR for gene expression
WSM2_4	Forward	CACCGTCCAGCAGAATACAT	90.99	RT-qPCR for gene expression
WSM2_4	Reverse	CAGTTGCTGGATGTGAAGATTG	90.99	RT-qPCR for gene expression
WSM2_5	Forward	GGGTGGTGGAAGTGAACAA	93.79	RT-qPCR for gene expression
WSM2_5	Reverse	GCATGTAGCCGAGGATCAAT	93.79	RT-qPCR for gene expression
WSM2_6	Forward	GAACTCCGGTTCCCTGTTAAG	97.79	RT-qPCR for gene expression
WSM2_6	Reverse	GAATCTTCAGGATCGTCGTCAG	97.79	RT-qPCR for gene expression

## Sheet: Table S4
IWGSC Refseq v1.0 Genome				IWGSC Refseq v2.1 Genome
Chromosome	start	end	Gene ID (Refseq v1.1)	start	end	Gene ID (Refseq v2.1)	Functional annotation
3B	14983253	14986446	TraesCS3B02G032400	20502731	20505924	TraesCS3B03G0074800	Receptor-kinase, putative
3B	14997158	14997622	TraesCS3B02G037700LC	20516636	20517100	TraesCS3B03G0074900LC	Disease resistance protein RPM1
3B	15047809	15050897	TraesCS3B02G037800LC	20567625	20570088	TraesCS3B03G0075000LC	Lectin
3B	15055021	15055341	TraesCS3B02G037900LC	20574363	20574683	TraesCS3B03G0075100LC	Disease resistance protein (TIR-NBS-LRR class) family
3B	15076330	15077465	TraesCS3B02G032500	20595526	20596528	TraesCS3B03G0075200	Expansin
3B	15081792	15083521	TraesCS3B02G038000LC	20601158	20602413	TraesCS3B03G0075300LC	RNA-directed DNA polymerase (Reverse transcriptase)
3B	15097592	15098060	TraesCS3B02G038100LC	20616433	20617584	TraesCS3B03G0075400LC	Expansin
3B	15099507	15100650	TraesCS3B02G038200LC	20618584	20619727	TraesCS3B03G0075500LC	E3 ubiquitin-protein ligase
3B	15139170	15151072	TraesCS3B02G032600	20657356	20668905	TraesCS3B03G0075600	Jacalin lectin family protein
3B	15140715	15141590	TraesCS3B02G032700	20658901	20659776	TraesCS3B03G0075700	Expansin
3B	15149125	15150339	TraesCS3B02G038300LC	20666958	20668172	TraesCS3B03G0075800LC	Retrovirus-related Pol polyprotein from transposon TNT 1-94
3B	15162923	15163291	TraesCS3B02G038400LC	20680756	20681124	TraesCS3B03G0075900LC	zinc finger MYM-type-like protein
3B	15166116	15167103	TraesCS3B02G032800	20683949	20684936	TraesCS3B03G0076000	Expansin
3B	15664651	15665627	TraesCS3B02G038500LC	21174731	21175707	TraesCS3B03G0076100LC	Myb/SANT-like DNA-binding domain protein
3B	15748926	15749333	TraesCS3B02G038600LC	21258361	21258768	TraesCS3B03G0076200LC	Transposon protein
3B	15810152	15810748	TraesCS3B02G038700LC	21318830	21319426	TraesCS3B03G0076300LC	Retrotransposon protein
3B	15864160	15865359	TraesCS3B02G032900	21371734	21372855	TraesCS3B03G0076400	NADH/NADPH oxidoreductase
3B	15864730	15865347	TraesCS3B02G038800LC	21372250	21372867	TraesCS3B03G0076500LC	RNA-binding (RRM/RBD/RNP motifs) family protein
3B	16035816	16037423	TraesCS3B02G033000	21574147	21575780	TraesCS3B03G0076600	NBS-LRR-like resistance protein
3B	16038550	16040781	TraesCS3B02G033100	21576881	21579180	TraesCS3B03G0076700	Adp
3B	16049143	16050606	TraesCS3B02G033200	21587475	21588938	TraesCS3B03G0076800	NBS-LRR-like resistance protein
3B	16055675	16056139	TraesCS3B02G038900LC	21593902	21594366	TraesCS3B03G0076900LC	Disease resistance protein RGA2
3B	16056140	16057123	TraesCS3B02G033300	21594367	21595350	TraesCS3B03G0077000	NB-ARC domain-containing disease resistance protein
3B	16078276	16079822	TraesCS3B02G033400	21615959	21617413	TraesCS3B03G0077100	Glycosyltransferase
3B	16078282	16079748	TraesCS3B02G033500	21615965	21617431	TraesCS3B03G0077200	Xaa-Pro dipeptidase
3B	16100995	16102932	TraesCS3B02G039000LC	21638566	21639224	TraesCS3B03G0077300LC	Transposon protein
3B	16110688	16113251	TraesCS3B02G039100LC	21647970	21650352	TraesCS3B03G0077400LC	Histone H2B
3B	16118209	16119486	TraesCS3B02G039200LC	21655327	21656604	TraesCS3B03G0077500LC	Serine/threonine-protein phosphatase 7 long form-like protein
3B	16119502	16121609	TraesCS3B02G039300LC	21656620	21658727	TraesCS3B03G0077600LC	Serine/threonine-protein phosphatase 7 long form-like protein
3B	16123174	16123437	TraesCS3B02G033600	21660292	21660555	TraesCS3B03G0077700	SsrA-binding protein
3B	16129137	16130924	TraesCS3B02G033700	21666255	21668067	TraesCS3B03G0077800	E3 ubiquitin-protein ligase
3B	16133129	16137429	TraesCS3B02G033800	21670247	21674547	TraesCS3B03G0077900	E3 ubiquitin-protein ligase
3B	16178081	16178518	TraesCS3B02G039400LC	21714568	21715005	TraesCS3B03G0078000LC	Beta-galactosidase
3B	16179609	16179848	TraesCS3B02G039500LC	21716096	21716335	TraesCS3B03G0078100LC	glucan synthase-like 7
3B	16180088	16180376	TraesCS3B02G033900	21716575	21716863	TraesCS3B03G0078200	40S ribosomal protein S21
3B	16185806	16186863	TraesCS3B02G039600LC	21722293	21723152	TraesCS3B03G0078300LC	Gag polyprotein
3B	16202219	16202482	TraesCS3B02G034000	21738271	21738534	TraesCS3B03G0078400	GRF zinc finger family protein
3B	16204070	16205266	TraesCS3B02G039700LC	21740122	21741318	TraesCS3B03G0078500LC	Transposon protein
3B	16213115	16215231	TraesCS3B02G034100	21748612	21751193	TraesCS3B03G0078600	Heavy metal transport/detoxification protein
3B	16219801	16220592	TraesCS3B02G039800LC	21755540	21756331	TraesCS3B03G0078700LC	glutamyl-tRNA (Gln) amidotransferase subunit C
3B	16222793	16223653	TraesCS3B02G039900LC	21758329	21759189	TraesCS3B03G0078800LC	Ribonuclease H-like superfamily protein
3B	16260707	16262531	TraesCS3B02G040000LC	21796243	21798067	TraesCS3B03G0078900LC	L-lactate dehydrogenase
3B	16285708	16286646	TraesCS3B02G040100LC	21820955	21821893	TraesCS3B03G0079000LC	Protein FAR1-RELATED SEQUENCE 5
3B	16320209	16320580	TraesCS3B02G040200LC	21855456	21855827	TraesCS3B03G0079100LC	Ulp1 protease family
3B	16324867	16326204	TraesCS3B02G040300LC	21860114	21861451	TraesCS3B03G0079200LC	RNA-directed DNA polymerase (reverse transcriptase)-related family protein
3B	16333353	16334691	TraesCS3B02G034200	21868094	21869432	TraesCS3B03G0079300	Acyl-CoA thioesterase
3B	16336715	16336876	TraesCS3B02G040400LC	21871456	21871617	TraesCS3B03G0079400LC	Retrotransposon protein
3B	16403809	16404992	TraesCS3B02G034300	21938224	21939407	TraesCS3B03G0079500	Peroxidase
3B	16439667	16444830	TraesCS3B02G034400	21974083	21979245	TraesCS3B03G0079600	WD repeat-containing protein 1
3B	16449575	16455782	TraesCS3B02G034500	21983991	21990197	TraesCS3B03G0079700	Ubiquitin-conjugating enzyme E2
3B	16457624	16463204	TraesCS3B02G034600	21992040	21997619	TraesCS3B03G0079800	Cellulose synthase family protein, expressed
3B	16502625	16503017	TraesCS3B02G040500LC	22037041	22037432	TraesCS3B03G0079900LC	tRNA-2-methylthio-N(6)-dimethylallyladenosine synthase
3B	16671205	16671514	TraesCS3B02G040600LC	22204309	22204617	TraesCS3B03G0080000LC	TTF-type zinc finger protein with HAT dimerization domain-containing protein
3B	16671959	16672657	TraesCS3B02G040700LC	22205063	22205760	TraesCS3B03G0080100LC	Zinc finger MYM-type-like protein
3B	16692512	16694199	TraesCS3B02G034700	22225617	22227303	TraesCS3B03G0080200	Glycosyltransferase
3B	16751590	16751926	TraesCS3B02G040800LC	22281842	22282177	TraesCS3B03G0080300LC	Ribonuclease H-like superfamily protein
3B	16756501	16758220	TraesCS3B02G034800	22286753	22288471	TraesCS3B03G0080400	Glycosyltransferase
3B	16837061	16837652	TraesCS3B02G040900LC	22365778	22366368	TraesCS3B03G0080500LC	RNA-directed DNA polymerase (reverse transcriptase)-related family protein
3B	16837733	16846076	TraesCS3B02G041000LC	22366450	22366753	TraesCS3B03G0080600LC	LINE-1 reverse transcriptase like
3B	16878223	16878773	TraesCS3B02G041100LC	22406542	22407091	TraesCS3B03G0080700LC	DEAD box RNA helicase (RH3)
3B	16956092	16956413	TraesCS3B02G041200LC	22484498	22484818	TraesCS3B03G0080800LC	Calcium-dependent lipid-binding (CaLB domain) family protein
3B	16958537	16959902	TraesCS3B02G034900	22486943	22488307	TraesCS3B03G0080900	Glycosyltransferase
3B	16983165	16984121	TraesCS3B02G035000	22510904	22511859	TraesCS3B03G0081000	Glycosyltransferase
3B	17081351	17087675	TraesCS3B02G035100	22606616	22612939	TraesCS3B03G0081100	NBS-LRR disease resistance protein-like protein
3B	17118654	17119836	TraesCS3B02G041300LC	22642762	22643943	TraesCS3B03G0081200LC	NBS-LRR disease resistance protein-like protein
3B	17187123	17190917	TraesCS3B02G035200	22710734	22714527	TraesCS3B03G0081300	Laccase
3B	17187771	17188359	TraesCS3B02G041400LC	22711382	22711969	TraesCS3B03G0081400LC	2-C-methyl-D-erythritol 4-phosphate cytidylyltransferase
3B	17238562	17242902	TraesCS3B02G041500LC	22761951	22766290	TraesCS3B03G0081500LC	XH/XS domain-containing protein
3B	17314716	17316496	TraesCS3B02G035300	22835166	22836945	TraesCS3B03G0081600	F-box family protein
3B	17318827	17319285	TraesCS3B02G035400	22839085	22839542	TraesCS3B03G0081700	Antiholin-like protein LrgA
3B	17325810	17326530	TraesCS3B02G041600LC	22846067	22846786	TraesCS3B03G0081800LC	Transposon TX1 uncharacterized
3B	17331530	17333316	TraesCS3B02G035500	22851398	22853183	TraesCS3B03G0081900	F-box domain containing protein
3B	17346921	17347185	TraesCS3B02G041700LC	22866446	22866709	TraesCS3B03G0082000LC	Endonuclease/exonuclease/phosphatase family protein
3B	17352272	17355102	TraesCS3B02G041800LC	22871546	22874375	TraesCS3B03G0082100LC	F-box family protein
3B	17398544	17403697	TraesCS3B02G041900LC	22917222	22922374	TraesCS3B03G0082200LC	Ubiquitin carboxyl-terminal hydrolase 2
3B	17558578	17563046	TraesCS3B02G035600	23074775	23079242	TraesCS3B03G0082300	Protein ABCI7, chloroplastic
3B	17569424	17570213	TraesCS3B02G042000LC	23085621	23086409	TraesCS3B03G0082400LC	Aspartic proteinase nepenthesin-2
3B	17577137	17578361	TraesCS3B02G035700	23093334	23094557	TraesCS3B03G0082500	Aspartic proteinase nepenthesin-2
3B	17595163	17602305	TraesCS3B02G035800	23111360	23118380	TraesCS3B03G0082600	Disease resistance protein RPM1
3B	17604518	17604941	TraesCS3B02G042100LC	23120594	23121016	TraesCS3B03G0082700LC	Cytochrome P450 family protein, expressed
3B	17613805	17616785	TraesCS3B02G035900	23129639	23132618	TraesCS3B03G0082800	Chaperone protein DnaK
3B	17624896	17625641	TraesCS3B02G036000	23140730	23141474	TraesCS3B03G0082900	MYB transcription factor
3B	17661084	17661666	TraesCS3B02G042200LC	23176747	23177328	TraesCS3B03G0083000LC	dentin sialophosphoprotein-like protein
3B	17676852	17677160	TraesCS3B02G042300LC	23191705	23192012	TraesCS3B03G0083100LC	Protein FAR1-RELATED SEQUENCE 5
3B	17687420	17689191	TraesCS3B02G042400LC	23202273	23204043	TraesCS3B03G0083200LC	Patatin
3B	17742350	17742766	TraesCS3B02G042500LC	23256364	23256780	TraesCS3B03G0083300LC	Retrotransposon protein, putative, unclassified
3B	17771564	17771875	TraesCS3B02G042600LC	23285248	23285559	TraesCS3B03G0083400LC	Outer-membrane lipoprotein carrier protein
3B	17782452	17783830	TraesCS3B02G036100	23295525	23296903	TraesCS3B03G0083500	Patatin
3B	17788586	17789611	TraesCS3B02G036200	23301845	23302870	TraesCS3B03G0083600	Trypsin inhibitor
3B	17805398	17806924	TraesCS3B02G036300	23318117	23319643	TraesCS3B03G0083700	F-box domain containing protein
3B	17836594	17836860	TraesCS3B02G042700LC	23348910	23349176	TraesCS3B03G0083800LC	Trypsin inhibitor
3B	17865175	17866543	TraesCS3B02G036400	23377283	23378223	TraesCS3B03G0083900	Trypsin inhibitor
3B	17902937	17905885	TraesCS3B02G036500	23414616	23417286	TraesCS3B03G0084000	Patatin
3B	17957504	17958813	TraesCS3B02G036600	23466833	23468142	TraesCS3B03G0084100	Dihydroflavonol-4-reductase
3B	17974234	17975043	TraesCS3B02G036700	23483911	23484366	TraesCS3B03G0084200	Bowman-Birk type trypsin inhibitor
3B	17988149	17990243	TraesCS3B02G036800	23497478	23499572	TraesCS3B03G0084300	Patatin
3B	17990714	17991232	TraesCS3B02G042800LC	23500043	23500561	TraesCS3B03G0084400LC	Retrotransposon protein, putative, Ty1-copia subclass
3B	17997657	17998052	TraesCS3B02G036900	23506986	23507381	TraesCS3B03G0084500	Wound-induced protease inhibitor
3B	18000322	18001131	TraesCS3B02G037000	23509651	23510460	TraesCS3B03G0084600	Trypsin inhibitor
3B	18003232	18004507	TraesCS3B02G042900LC	23512561	23513836	TraesCS3B03G0084700LC	Glutamate-1-semialdehyde 2,1-aminomutase
3B	18004633	18005370	TraesCS3B02G043000LC	23513962	23514699	TraesCS3B03G0084800LC	FAR1-related sequence protein, putative
3B	18005494	18006123	TraesCS3B02G043100LC	23514823	23515452	TraesCS3B03G0084900LC	Protein FAR1-RELATED SEQUENCE 5
3B	18020586	18021430	TraesCS3B02G043200LC	23529915	23530759	TraesCS3B03G0085000LC	Transcriptional factor B3
3B	18026155	18026603	TraesCS3B02G037100	23535484	23535932	TraesCS3B03G0085100	Trypsin inhibitor
3B	18126871	18128070	TraesCS3B02G037200	23636200	23637399	TraesCS3B03G0085200	Trypsin inhibitor
3B	18138555	18139706	TraesCS3B02G037300	23647884	23649035	TraesCS3B03G0085300	Trypsin inhibitor
3B	18141651	18141975	TraesCS3B02G043300LC	23650872	23651196	TraesCS3B03G0085400LC	Retrotransposon protein, putative, unclassified
3B	18147674	18148501	TraesCS3B02G043400LC	23656575	23657402	TraesCS3B03G0085500LC	Retrotransposon protein, putative, unclassified
3B	18155735	18156633	TraesCS3B02G037400	23664305	23665203	TraesCS3B03G0085600	Trypsin inhibitor
3B	18234251	18234568	TraesCS3B02G043500LC	23742982	23743299	TraesCS3B03G0085700LC	14-3-3-like protein
3B	18243443	18248804	TraesCS3B02G037500	23752174	23757535	TraesCS3B03G0085800	Disease resistance protein RPM1
3B	18252872	18253297	TraesCS3B02G037600	23761603	23762028	TraesCS3B03G0085900	Bowman-Birk type trypsin inhibitor
3B	18306039	18306470	TraesCS3B02G037700	23813413	23813844	TraesCS3B03G0086000	Ripening-related protein
3B	18315329	18316466	TraesCS3B02G037800	23822603	23823740	TraesCS3B03G0086100	Werner Syndrome-like exonuclease
3B	18393856	18394281	TraesCS3B02G037900	23900740	23901165	TraesCS3B03G0086200	Ripening-related protein
3B	18426830	18427255	TraesCS3B02G038000	23932941	23933366	TraesCS3B03G0086300	Ripening-related protein
3B	18431888	18432322	TraesCS3B02G038100	23937999	23938433	TraesCS3B03G0086400	Kiwellin
3B	18441389	18443097	TraesCS3B02G043600LC	23947500	23949208	TraesCS3B03G0086500LC	ATP-dependent DNA helicase PIF1
3B	18445820	18446171	TraesCS3B02G043700LC	23951931	23952282	TraesCS3B03G0086600LC	DNA mismatch repair protein MutS
3B	18447394	18447944	TraesCS3B02G043800LC	23953505	23954055	TraesCS3B03G0086700LC	Ribosomal protein S19
3B	18469468	18469896	TraesCS3B02G038200	23974741	23975169	TraesCS3B03G0086800	Ripening-related protein
3B	18484755	18484973	TraesCS3B02G043900LC	23989943	23990161	TraesCS3B03G0086900LC	Phosphate regulon sensor protein PhoR
3B	18490470	18490949	TraesCS3B02G044000LC	23996844	23997323	TraesCS3B03G0087000LC	Bowman-Birk type trypsin inhibitor
3B	18491200	18491670	TraesCS3B02G044100LC	23997574	23998044	TraesCS3B03G0087100LC	Endonuclease/exonuclease/phosphatase family protein
3B	18502465	18504541	TraesCS3B02G038300	24008378	24010454	TraesCS3B03G0087200	Trypsin inhibitor
3B	18518020	18518971	TraesCS3B02G038400	24023860	24024811	TraesCS3B03G0087300	Bowman-Birk type trypsin inhibitor
3B	18542363	18542847	TraesCS3B02G038500	24046898	24047382	TraesCS3B03G0087400	Pathogen-related protein
3B	18558602	18559871	TraesCS3B02G038600	24062714	24063983	TraesCS3B03G0087500	Trypsin inhibitor
3B	18562749	18563195	TraesCS3B02G044200LC	24066861	24067307	TraesCS3B03G0087600LC	Transposon protein, putative, Pong sub-class
3B	18567582	18568459	TraesCS3B02G038700	24071309	24072186	TraesCS3B03G0087700	Trypsin inhibitor
3B	18664392	18675942	TraesCS3B02G038800	24168011	24179805	TraesCS3B03G0087800	NADP dependent sorbitol 6-phosphate dehydrogenase family protein
3B	18679646	18680930	TraesCS3B02G044300LC	24309141	24310683	TraesCS3B03G0087900LC	Retrovirus-related Pol polyprotein from transposon TNT 1-94
3B	18703345	18703984	TraesCS3B02G044400LC	24333069	24333707	TraesCS3B03G0088000LC	Transposon protein, putative, Mutator sub-class, expressed
3B	18713978	18714239	TraesCS3B02G044500LC	24343702	24343962	TraesCS3B03G0088100LC	ATP-dependent caseinolytic (Clp) protease/crotonase family protein
3B	18773407	18775940	TraesCS3B02G038900	24403142	24406473	TraesCS3B03G0088200	Protein kinase
3B	18779722	18780070	TraesCS3B02G044600LC	24409215	24409562	TraesCS3B03G0088300LC	DNA mismatch repair protein MutS
3B	18783541	18783841	TraesCS3B02G044700LC	24413034	24413333	TraesCS3B03G0088400LC	Endonuclease/exonuclease/phosphatase family protein
3B	18787047	18787566	TraesCS3B02G044800LC	24416540	24417058	TraesCS3B03G0088500LC	Polynucleotidyl transferase, ribonuclease H-like superfamily protein
3B	18817796	18822132	TraesCS3B02G039000	24447191	24451928	TraesCS3B03G0088600	Mannose-6-phosphate isomerase
3B	18846648	18847805	TraesCS3B02G039100	24476394	24478016	TraesCS3B03G0088700	MYB transcription factor
3B	18858700	18865152	TraesCS3B02G039200	24488707	24495168	TraesCS3B03G0088800	NBS-LRR disease resistance protein
3B	18871000	18873393	TraesCS3B02G039300	24500919	24503936	TraesCS3B03G0088900	Protein DETOXIFICATION

## Sheet: Table S5
Marker Physical Position (bp)
Marker Name	SNP2	SNP3	SNP4	SNP5	SNP6	Distance between flanking markers SNP2 and SNP6 (bp)
Chinese Spring (Refseq v1.0)	14985972	16443466	16455416	17770942	18873524	3887552
Chinese Spring (Refseq v2.1)	20505450	21977881	21989831	23284626	24503540	3998090
Norin61	18039885	19477912	19489488	20820847	21993333	3953448
Julius	17168388	18601898	18613774	19922157	20760981	3592593
Kronos	scaffold_011298_47031	scaffold_056550_35220	scaffold_056550_23193	scaffold_003041_284689	scaffold_006452_209528	NA
Cadenza	scaffold_031289_75938	scaffold_035334_8260	scaffold_130714_1967	scaffold_003374_67964	scaffold_011060_19141	NA
Weebill	scaffold_005415_196972	scaffold_051316_15726	scaffold_051316_27343	scaffold_036281_23214	scaffold_037432_13432	NA
Claire	scaffold_010211_69622	scaffold_015340_97184	scaffold_015340_108901	scaffold_044573_18547	scaffold_029434_92017	NA
CDC Stanley	20773263	22894277	22881550	24338737	25146754	4373491
CDC Landmark	17876318	19579720	19567194	22764749	21970536	4094218
Spelt	17250793	18901826	18913981	20215718	21532078	4281285
Lancer	15606668	17418732	17431119	18849204	19892310	4285642
Paragon	scaffold_002311_93978	scaffold_044766_74495	scaffold_044766_62109	scaffold_035190 _44268	scaffold_012710_131462	NA
Mace	8549593	6810521	6798392	26441805	27209781	18660188
Robigus	scaffold_001957_218388	scaffold_092922_38774	scaffold_092922_23455	scaffold_043188_35645	scaffold_017914_80129	NA
SY Mattis	16362114	18201468	18213881	19626744	20837799	4475685
Jagger	-	21106015	21093411	23081989	24206570	-
ArinaLrFor	-	22090717	22078506	20562175	19435872	-

## Sheet: Table S6
Marker Name	Chromosome	Genentic position (cM)	LOD score	Physical position (bp)
S3B_343711	3B	1.7369	4.63813	343711
S3B_389435	3B	1.7369	4.63813	389435
S3B_674754	3B	1.7369	4.63813	674754
S3B_680659	3B	1.7369	4.63813	680659
S3B_1227503	3B	2.61112	5.09925	1227503
S3B_1351714	3B	4.33647	4.29104	1351714
S3B_2191035	3B	0	4.5043	2191035
S3B_2276738	3B	1.7369	4.63813	2276738
S3B_2473541	3B	6.09666	5.25969	2473541
S3B_3912643	3B	6.96589	5.5095	3912643
S3B_4045285	3B	6.96589	5.5095	4045285
S3B_4270315	3B	5.21415	4.87629	4270315
S3B_4469120	3B	6.96589	5.5095	4469120
S3B_6672951	3B	8.69684	5.32506	6672951
S3B_11943946	3B	21.0119	11.7113	11943946
S3B_13859945	3B	21.9022	10.4367	13859945
S3B_14679049	3B	67.9818	15.0774	14679049
S3B_15528076	3B	81.9013	12.5377	15528076
S3B_15892213	3B	77.4053	12.7699	15892213
S3B_15975685	3B	111.311	12.7367	15975685
S3B_16008653	3B	33.3026	9.94847	16008653
S3B_16015014	3B	113.928	12.9219	16015014
S3B_16185446	3B	107.697	13.6953	16185446
S3B_16397824	3B	79.1871	12.1118	16397824
S3B_16693876	3B	85.3541	11.4937	16693876
S3B_17569521	3B	63.0445	12.2935	17569521
S3B_17749850	3B	105.234	13.4192	17749850
S3B_18426621	3B	76.2291	13.7701	18426621
S3B_18475327	3B	72.5383	11.7707	18475327
S3B_19031629	3B	101.901	11.8459	19031629
S3B_19150188	3B	98.917	12.8858	19150188
S3B_20379412	3B	120.28	7.75262	20379412
S3B_20560247	3B	68.8439	14.5859	20560247
S3B_20618845	3B	131.376	8.1686	20618845
S3B_20618869	3B	48.4005	9.94573	20618869
S3B_20735497	3B	125.676	8.96501	20735497
S3B_20826277	3B	149.959	8.2547	20826277
S3B_20833295	3B	75.3669	12.2175	20833295
S3B_21551430	3B	145.219	6.83887	21551430
S3B_22636768	3B	167.938	7.65877	22636768
S3B_22683588	3B	154.627	8.74538	22683588
S3B_23027261	3B	164.009	9.13786	23027261
S3B_23162274	3B	170.441	7.64407	23162274
S3B_23318108	3B	93.7462	11.6978	23318108
S3B_23386647	3B	171.938	8.18735	23386647
S3B_23519385	3B	160.335	9.41778	23519385
S3B_23519457	3B	174.772	7.94323	23519457
S3B_23583271	3B	179.093	5.31726	23583271
S3B_25033441	3B	195.305	3.70701	25033441
S3B_25084090	3B	181.826	Table	25084090
S3B_25132638	3B	180.38	4.8677	25132638
S3B_25180892	3B	180.38	4.8677	25180892
S3B_25533832	3B	186.358	4.78065	25533832
S3B_25624011	3B	180.38	4.8677	25624011
S3B_25729438	3B	183.263	4.78556	25729438
S3B_26456737	3B	181.826	4.97532	26456737
S3B_27388913	3B	203.112	3.12998	27388913
S3B_28544621	3B	200.724	3.33447	28544621
S3B_28541274	3B	200.724	3.33447	28541274
S3B_501655966	3B	138.054	9.18482	501655966
S3D_4397505	3D	103.907	5.64484	4397505
S3D_5446355	3D	118.067	8.1882	5446355
S5B_8071663	5B	28.192	4.53988	8071663
S7B_23162173	7B	169.899	3.09557	23162173
S7B_24801063	7B	223.564	3.42346	24801063
S7B_36573006	7B	268.397	3.18471	36573006
S7B_38352682	7B	235.446	3.80757	38352682
S7B_40083014	7B	288.886	3.13725	40083014

## Sheet: Table S7
Number of genetic effets for the 1,241 polymorphisms underlying Wsm2 (15.0 Mb - 19.0 Mbp) between 'Snowmass' and IWGSC Refseq v1.0 exomes
Polymorphism type	Count	Percent
Number of Variants by Type
SNP	1191	0.95971
Insertion	28	0.0225624
Deletion	22	0.0177276
Total	1241
Type (alphabetical order)	Count	Percent
Number of genetic effect by type
5' UTR truncation	2	0.046%
Conservative inframe deletion	2	0.046%
Conservative inframe insertion	1	0.023%
Disruptive inframe insertion	2	0.046%
Downstream gene variant	1,774	40.438%
Exon loss variant	2	0.046%
Frameshift variant	6	0.137%
Initiator codon variant	1	0.023%
Intergenic region	846	19.284%
Missense variant	243	5.539%
Splice region variant	3	0.068%
Stop retained variant	2	0.046%
Synonymous variant	192	4.377%
Upstream gene variant	1,311	0.29884
Number of genetic effects by region
Downstream	1,774	40.484%
Exon	447	10.201%
Intergenic	846	19.306%
Splice site region	2	0.046%
Upstream	1,311	29.918%
5' UTR	2	0.00046
Number of genetic effects by functional class
Missense	244	0.55708
Silent	194	0.44292
Number of genetic effects by impact
High	6	0.00137
Low	195	0.0445
Moderate	250	0.05705
Modifier	3,931	0.89708
Details of high effect variants underlying Wsm2 in Snowmass
Number	Chromosome	Position (bp)	Reference	Variants	Type	Effect	Protein coding gene	Protein annotation	Original encoded proteins	Truncated proteins
1	3B	16458584	CG	CGATGCGTTG	Indel	Frame shift	TraesCS3B02G034600	Cellulose synthase family protein, expressed	MSSAMKLQERVTVPRTAWKLADIFILCLLLVLLSCRVASLGEGGAGAAALVCEAWFTFVWILNMNIKWNPVRFHTYPENLSQRMDELPAVDMLVTTADPELEPPLMTVNTVLSLLAVDYPDVDKLACYVSDDGCSPVTCYALREAAGFARLWVPFCKRHGVGVRAPFIYFASSRPEPDLAGDKFSDDWIFIKSEYDKLVSLIESADEASLLRHDHAGEFTEFKGAECGDHPAIVKVLWDNSKSSGTGEGFPNLVYVSREKSRKHDHHYKAGAMNVLARVSAVMTNAPIILNVDCDMFVNNPQVVLHATCLLLGFDDETCSGFVQVPQRFYGKLKDDPFGNQMEVLREKLFGGLAGLQGIFYLGTGCFHRRKIIYGVAPASFAAIKHEREGSLSYEDLLT…	MSSAMKLQERVTDALCRGRRGS
2	3B	17687455	CAAA	CA	Indel	Frame shift	TraesCS3B02G042400LC	no protein translated	NA	NA
3	3B	17782534	TC	T	Indel	Frame shift	TraesCS3B02G036100	Patatin	MLSAPDDAGRPLFAAKDINKFYLDHCPSIFPQASKGPLGLMRSMMGPKYNGEYLHTVVKKLLGDTRVGDTLNNVVIPTFDIKLLQPTIFSTYNLCDAMKDKSKNALLSDVCISTSAAPTYLPGHHFQTEGEDGTPRQFNLIDGGVAANNPLYNRGAAPIIDSFSQASADLVDIHASVLFQALHCKKRYLRIQDDELKGETASVDVSTPENLNRLVDVGKALLKRQVCKVNAETGKNEPDQNRGTNEEELVIFARMLSKERKARLQKEGDVEF	MLSAPDDAGRPLFAAKDINKFYLDHCPSIFPQASKGPLGLMRSMMGPKYNGEYLHTVVKKLLGDTRVGDTLNNVVIPTFDIKLLQPTISRLTTHVMP
4	3B	17782822	T	C	SNP	Splice acceptor/intron variant	TraesCS3B02G036100	Patatin	MLSAPDDAGRPLFAAKDINKFYLDHCPSIFPQASKGPLGLMRSMMGPKYNGEYLHTVVKKLLGDTRVGDTLNNVVIPTFDIKLLQPTIFSTYNLCDAMKDKSKNALLSDVCISTSAAPTYLPGHHFQTEGEDGTPRQFNLIDGGVAANNPLYNRGAAPIIDSFSQASADLVDIHASVLFQALHCKKRYLRIQDDELKGETASVDVSTPENLNRLVDVGKALLKRQVCKVNAETGKNEPDQNRGTNEEELVIFARMLSKERKARLQKEGDVEF	MLSAPDDAGRPLFAAKDINKFYLDHCPSIFPQASKGPLGLMRSMMGPKYNGEYLHTVVKKLLGDTRVGDTLNNVVIPTFDIKLLQPTISRLTTHVMP
5	3B	18247752	G	GT	Indel	Frame shift	TraesCS3B02G037500	Disease resistance protein RPM1	MEAVVASAVTGAMRTLLPKLGVLLEKYKLSKAMKKEIASLSDEMSSMNALLVKLAKTDDGELDVQDKVWRDQVRELSYEMEDCVDAFTDDLDGGGGRVGFWRRLSTIKTRHNIGRLIEELKYRVVEVSNRHNRYKLDEPACTTSRSPVTIDPCLDALHTEAASLIGIDGPKEKLMDLLLRQDEYANNHWALKVVAITGFGGIGKTTLASQVRDMIKGHFHCTAFVSVSQNPSMVDILSTILSEVGSSVPSWQNHERFLINKLRAHLMDKRYLIVIDDIWRIEAWNIIKCAFVENNLGSRVITTTRIEDVARACCSCFLGHVYKVKPLNDLHSRRLFYRRIFPSQGACPEKLKDVSDEILNKCEGVPLVIVSVASILASHKEGYSKIFWEKIQNYLGLQL…	MEAVVASAVTGAMRTLLPKLGVLLEKYKLSKAMKKEIASLSDEMSSMNALLVKLAKTDDGELDVQDKVWRDQVRELSYEMEDCVDAFTDDLDGGGGRVGFWRRLSTIKTRHNIGRLIEELKYRVVEVSNRHNRYKLDEPACTTSRSPVTIDPCLDALHTEAASLIGIDGPKEKLMDLLLRQDEYANNHWALKVVAITGFGGIGKTTLASQVRDMIKGHFHCTAFVSVSQNPSMVDILSTILSEVGSSVPSWQNHERFLINKLRAHLMDKRYLIVIDDIWRIEAWNIIKCAFVENNLGSRVITTTRIEDVARACCSCFLGHVYKVKPLNDLHSRRLFYRRIFPSQGACPEKLKDVSDEILNKCEGVPLVIVSVASILASHKEGYSKIFWEKIQNYLGLQL…
6	3B	18503051	TGGTGCTTGCAGGTGC	TGGTGC	Indel	Frame shift/splice acceptor/splice region/intron	TraesCS3B02G038300	BBI Trypsin inhibitor	MKRCIAAVLLVLSLAADDHVDTIRLPSNGLADEVATAATEIGAEKKRPWKCCDSPLCSRSIPPRCRCMDAVEQCDEACTRCEASKSDPSKRICNDRYHGWPGPNCTEPDADDVPSGAGPVVVAHQETVAEETRPWGRCCDRPLCTRSVPPACRCLDNVDRCAPTCKRCVVSIFDPTDHSCDDIYHGEPGPRCTRADRNGDISSGVVAVAAAAEIAVSDKKSIVGGEEKARPWRCCDEPICTMSFPPICFCRDRVKKCAKTCNKCDQDESDASRHVCGDSYFGWPGPRCTKPNDDDDVPSGIGPGVSAQATAAVARVETAAAMMAVSEELNVVDGEKARPWKCCDQTLCTRSAPPTCFCHDKVKKCAKTCKNCLKDDSGTSLRVCGDPYFGWPGPKCTKV	MKRCIAAVLLVLSLAADDHVDTIRLPSNGLADEVATAATEIGAEKKRPWKCCDSPLCSRSIPPRCRCMDAVEQCDEACTRCEASKSDPSKRICNDRYHGWPGPNCTEPDADDVPSEVRWSLLIKKRWRRRRGRGGGVATGPCAPGPSRRPAAAWTT
Red highlights high-effect variants that are found in "Snowmass" (Wsm2+) and absent from "Antero" (Wsm2-)

## Sheet: Table S8
Chromosome/Region	Total Genome Length	Total Exome/Protein coding gene length	Variant number	Variant rate (1 variant/ bp exome)			Wsm2 region in wheat variety		Snowmass	Antero	Brawl	Byrd	Hatcher	Platte	CO940610
			Snowmass	Snowmass			Variant number		1241	830	1056	897	1206	1060	1248
1A	594102056	15466389	37710	410.14			Variant rate (1 variant/ bp exome)		126.072	188.5	148.158	174.42	129.731	147.599	125.365
1B	689851870	16803524	54236	309.822
1D	495453186	15519764	18210	852.266
2A	780798557	19918733	56670	351.486
2B	801256715	21540382	60623	355.317
2D	651852609	20105504	19822	1014.3
3A	750843639	18045018	33672	535.906
3B	830829764	20608038	65774	313.316
3D	615552423	18533999	12935	1432.86
4A	744588157	17419149	37714	461.875
4B	673617499	14544856	15505	938.075
4D	509857067	13271447	4808	2760.28
5A	709773743	18396878	34175	538.314
5B	713149757	19785542	51817	381.835
5D	566080677	18892757	12177	1551.51
6A	618079260	14292527	40610	351.946
6B	720988478	16795149	58789	285.685
6D	473592718	14216966	12584	1129.77
7A	736706236	18735617	47880	391.304
7B	750620385	17585825	38962	451.358
7D	638686055	18158649	13275	1367.88
Un	480980714	5944604	16332	363.985
Total	14547261565	374581317	744280	503.28
Wsm2	4000000	156455	1241	126.072
3B:40-44Mbp	4000000	141294	403	350.605
3B:200-204Mbp	4000000	118014	270	437.089
3B:345-349Mbp	4000000	176388	229	770.253
1A:15-19Mbp	4000000	81504	686	118.81
2B:15-19Mbp	4000000	415140	2163	191.928
6D:15-19Mbp	4000000	227112	332	684.072

## Sheet: Table S9
RNA-seq mapping to IWGSC Refseq 1.0 + WSMV genome
Conditions	1	1	1	1	2	2	2	2	3	3	3	3	4	4	4	4
Samples	Wsm2- (C)	Wsm2- (C)	Wsm2- (C)	Wsm2- (C)	Wsm2- (T)	Wsm2- (T)	Wsm2- (T)	Wsm2- (T)	Wsm2+ (C)	Wsm2+ (C)	Wsm2+ (C)	Wsm2+ (C)	Wsm2+ (T)	Wsm2+ (T)	Wsm2+ (T)	Wsm2+ (T)
Biological replicate (R)	R1	R2	R3	R4	R1	R2	R3	R4	R1	R2	R3	R4	R1	R2	R3	R4
Raw reads	25621035	28327714	24534183	24212174	33743067	23873729	25793592	24592111	31665108	25511641	29869013	28414248	28423783	26403440	25043395	25159500
Clean reads	25464585	28138138	24384405	24054399	33509600	23712214	25613861	24396127	31471864	25342370	29681540	28231981	28237680	26243614	24886503	24998171
Mapped reads	24781437	27423301	23769779	23319946	32522600	23038175	24764569	23632952	30613444	24648486	28918621	27552411	27403190	25543895	24195374	24335779
Overall mapping rate	0.973173	0.974595	0.974794	0.969467	0.970546	0.971574	0.966842	0.968717	0.972724	0.97262	0.974297	0.975929	0.9704	0.9733	0.972229	0.973502
Unique mapping rate	0.8137	0.8127	0.8236	0.8721	0.826	0.8573	0.8417	0.9146	0.8115	0.8241	0.8029	0.7995	0.8095	0.7929	0.8083	0.8351
Unmapped rate	0.0268274	0.0254046	0.0252057	0.030533	0.0294542	0.0284258	0.0331575	0.0312826	0.0272758	0.0273804	0.0257035	0.0240709	0.0296	0.0266	0.0277712	0.0264976
RNA-seq mapping to IWGSC Refseq 1.0 only
Conditions	1	1	1	1	2	2	2	2	3	3	3	3	4	4	4	4
Samples	Wsm2- (C)	Wsm2- (C)	Wsm2- (C)	Wsm2- (C)	Wsm2- (T)	Wsm2- (T)	Wsm2- (T)	Wsm2- (T)	Wsm2+ (C)	Wsm2+ (C)	Wsm2+ (C)	Wsm2+ (C)	Wsm2+ (T)	Wsm2+ (T)	Wsm2+ (T)	Wsm2+ (T)
Replicates (R)	R1	R2	R3	R4	R1	R2	R3	R4	R1	R2	R3	R4	R1	R2	R3	R4
Overall mapping rate	0.972	0.974	0.974	0.9687	0.884	0.895	0.87	0.88	0.972	0.972	0.973	0.975	0.944	0.9685	0.952	0.964
Unique mapping rate	81.1%	0.811	82.2%	0.8707	0.739	0.78	0.745	0.826	80.9%	0.822	80.0%	79.7%	0.782	0.7858	0.786	0.824
Unmapped rate	0.028	0.026	0.026	0.0313	0.116	0.105	0.13	0.12	0.028	0.028	0.027	0.025	0.056	0.0315	0.048	0.036

## Sheet: Table S10
Conditions	Samples	Biological replicate (R)	WSMV reads counts	Sample clean reads	WSMV reads count per million (cpm)	WSMV reads LogCPM
1	Wsm2- (C)	R1	199	25464585	7.81477	2.05623
1	Wsm2- (C)	R2	21	28138138	0.746318	-0.292634
1	Wsm2- (C)	R3	81	24384405	3.3218	1.20063
1	Wsm2- (C)	R4	99	24054399	4.11567	1.41495
2	Wsm2- (T)	R1	2861079	33509600	85380.9	11.3561
2	Wsm2- (T)	R2	1793650	23712214	75642.5	11.2349
2	Wsm2- (T)	R3	2449329	25613861	95625.1	11.4694
2	Wsm2- (T)	R4	2146073	24396127	87967.8	11.3859
3	Wsm2+ (C)	R1	18	31471864	0.571939	-0.55878
3	Wsm2+ (C)	R2	2	25342370	0.0789192	-2.53959
3	Wsm2+ (C)	R3	671	29681540	22.6066	3.11857
3	Wsm2+ (C)	R4	7	28231981	0.247946	-1.39469
4	Wsm2+ (T)	R1	720692	28237680	25522.4	10.1484
4	Wsm2+ (T)	R2	110922	26243614	4226.63	8.35003
4	Wsm2+ (T)	R3	481729	24886503	19357	9.87183
4	Wsm2+ (T)	R4	240567	24998171	9623.38	9.1729

[truncated: 8 more sheets: Table S11, Table S12, Table S13, Table S14, Table S15, Table S16, Table S17, Table S18]
